# Supplementary material for: Grapevine Leafroll-Associated Virus 3 Genotype Influences Foliar Symptom Development in New Zealand Vineyards
Source: Viruses. 2022 Jun 21;14(7):1348. doi: 10.3390/v14071348 (PMC9316759; doi:10.3390/v14071348)
Supplement: Supplementary file 1 [file viruses-14-01348-s001.zip]

Archive with 1 entries (1 files):
- viruses-1699557-supplementary.pdf
